# Supplementary material for: Combined analysis of transposable elements and structural variation in maize genomes reveals genome contraction outpaces expansion
Source: PLoS Genet. 2023 Dec 22;19(12):e1011086. doi: 10.1371/journal.pgen.1011086 (PMC10773942; doi:10.1371/journal.pgen.1011086)
Supplement: S1 Table — Substantial filtering was done on the publicly available panEDTA TE annotations for each NAM line. The total number and Mb of TE sequence genome-wide, as well as by various features (including TE class, TE superfamily, TE annotation method), was listed for all NAM lines. (CSV) [file pgen.1011086.s008.csv]

lineage	TotalTE	TotalMb	TotalTE_homology	TotalMb_homology	TotalTE_structural	TotalMb_structural	TotalTE_classI	TotalMb_classI	TotalTE_classII	TotalMb_classII	TotalTE_DTA	TotalMb_DTA	TotalTE_DTC	TotalMb_DTC	TotalTE_DTH	TotalMb_DTH	TotalTE_DTM	TotalMb_DTM	TotalTE_DTT	TotalMb_DTT	TotalTE_RIL	TotalMb_RIL	TotalTE_RLC	TotalMb_RLC	TotalTE_RLG	TotalMb_RLG	TotalTE_RLX	TotalMb_RLX
B73	858129	1653.078081	789551	1136.352054	68578	516.726027	578505	1513.944437	279624	139.133644	73536	28.013519	54647	52.9945	85262	20.763001	37134	24.904699	19875	3.742127	9170	8.715798	178429	510.741079	297420	907.42599	102656	95.777368
B97	859509	1655.201969	791122	1134.401575	68387	520.800394	578051	1515.75727	281458	139.444699	74776	28.448817	55093	53.102447	85500	20.784079	36882	24.668996	19907	3.699626	9300	8.740734	178693	510.357531	296818	910.328909	102540	95.07083
CML103	854090	1649.490861	786430	1132.890393	67660	516.600468	575749	1512.035053	278341	137.455808	73820	28.100206	54488	52.358832	84897	20.507476	36104	24.223419	19894	3.704298	9138	8.561577	177735	508.855047	295908	906.811938	102106	96.368068
CML228	857365	1657.514916	788917	1139.244907	68448	518.270009	578441	1519.821948	278924	137.692968	73592	27.756437	55184	53.504329	84984	20.735014	36247	23.416598	19813	3.729563	9104	8.551027	179883	517.421065	296365	905.883942	102193	96.516941
CML247	863217	1665.600173	794679	1141.885051	68538	523.715122	583953	1528.087178	279264	137.512995	73984	28.061297	54811	53.067596	84909	20.54778	36214	23.279832	19994	3.74462	9352	8.81187	181025	517.770494	298905	912.536557	104023	97.780127
CML277	860958	1660.409809	792731	1145.702991	68227	514.706818	581439	1521.643159	279519	138.76665	74182	28.138941	55196	53.493036	84785	20.484282	36364	24.489148	19942	3.73716	9050	8.424083	179834	514.532169	298757	909.436466	102848	97.674524
CML322	855581	1651.784879	787706	1131.863153	67875	519.921726	576459	1514.510284	279122	137.274595	74124	28.05843	54899	52.676694	84787	20.601671	36112	23.429929	19948	3.751074	9252	8.756797	179257	513.716602	294994	903.568024	102208	97.225658
CML333	863013	1667.35971	794138	1143.817924	68875	523.541786	582809	1530.119367	280204	137.240343	74098	28.158736	55647	53.165352	85084	20.63202	36370	22.893872	19794	3.676458	9211	8.713905	180078	516.698715	298751	914.371763	103980	99.048889
CML52	862057	1662.062692	793562	1143.759243	68495	518.303449	582272	1523.167679	279785	138.895013	73885	27.81238	55250	53.869977	84863	20.529498	36499	24.348841	19969	3.69879	9319	8.635527	179395	512.320403	300061	913.630226	102816	97.21705
CML69	861784	1661.269755	792902	1139.834873	68882	521.434882	582015	1523.505058	279769	137.764697	74112	28.041482	54647	52.458039	85096	20.718677	36587	24.025519	20038	3.74441	9289	8.77657	180374	518.094092	298566	908.59838	103075	96.812586
HP301	853781	1644.610257	786126	1131.945169	67655	512.665088	575360	1506.898669	278421	137.711588	73883	27.908658	54367	52.57465	84707	20.573899	36388	24.364077	19841	3.687656	9235	8.602648	177835	507.205949	295559	904.990316	101966	94.702404
Il14H	853118	1636.182871	785907	1130.820396	67211	505.362475	574776	1498.243609	278342	137.939262	73730	28.026292	53749	52.187419	84740	20.608542	36887	24.70978	20036	3.672121	9200	8.735108	176497	501.307863	296009	902.661759	102270	94.273987
Ki11	862972	1665.70985	794418	1145.461229	68554	520.248621	582182	1526.498302	280790	139.211548	73885	27.93385	55884	53.679777	85098	20.510858	36564	24.417555	19955	3.715413	9404	8.954095	179700	512.837476	299440	915.986749	103042	97.674077
Ki3	861728	1663.792616	792999	1142.6649	68729	521.127716	581794	1525.328944	279934	138.463672	74023	27.924594	55050	53.096232	85059	20.594991	36791	24.532445	19846	3.692607	9165	8.622803	179371	515.543492	299174	912.079791	103249	97.705661
Ky21	857261	1649.226557	789826	1135.438185	67435	513.788372	578783	1512.764901	278478	136.461656	74101	28.146546	54609	52.168082	84747	20.532122	35901	23.310154	19901	3.702739	9219	8.602013	178732	509.405901	297256	906.872575	102795	96.486425
M162W	857864	1655.148432	789614	1138.460508	68250	516.687924	578215	1517.019905	279649	138.128527	74074	27.996944	54717	53.264476	85136	20.584327	36505	23.740629	19997	3.732449	9220	8.809702	179222	510.978991	296772	909.407496	102221	96.633418
M37W	864151	1667.774928	795687	1147.042782	68464	520.732146	582795	1528.270342	281356	139.504586	74033	28.070199	56080	54.300137	85384	20.784596	36586	23.774445	19912	3.732155	9361	8.843054	180239	514.643888	299042	914.828759	103514	98.797695
Mo18W	857086	1651.149841	788941	1136.28527	68145	514.864571	578029	1513.600829	279057	137.549012	73741	28.057528	54862	52.705119	84928	20.559164	36513	23.903281	19798	3.718432	9215	8.605488	178673	510.767845	296724	906.658633	102632	96.174351
Ms71	860738	1654.782245	792625	1138.729531	68113	516.052714	579869	1514.707761	280869	140.074484	73895	27.911994	55695	54.165042	85199	20.686333	36841	24.818308	19976	3.69989	9263	8.792917	178772	510.321179	297835	907.877405	103262	96.509177
NC350	864802	1673.4226	795713	1147.034048	69089	526.388552	584191	1535.396002	280611	138.026598	74573	28.20734	55629	53.617812	85156	20.632615	35895	23.077242	19986	3.709252	9372	8.782337	179427	515.368174	301167	921.363492	103597	98.664336
NC358	859480	1655.468191	791538	1137.502742	67942	517.965449	579620	1518.150853	279860	137.317338	74395	28.102897	55106	52.938568	85140	20.633254	36075	23.18284	19843	3.70163	9301	8.758149	178798	511.843604	297442	909.246215	103380	97.061034
Oh43	857744	1648.492381	789631	1137.048806	68113	511.443575	577156	1509.630596	280588	138.861785	74380	28.283807	55024	52.857981	85008	20.578407	36813	24.357123	19995	3.783996	9368	9.000471	178434	508.568148	296180	905.553836	102542	95.508612
Oh7b	855419	1646.95189	787315	1132.827877	68104	514.124013	576056	1508.985623	279363	137.966267	73992	28.013704	55024	52.661822	84743	20.423721	36685	24.526977	19831	3.699394	9088	8.640649	178848	509.513062	295066	903.40366	102142	96.068901
P39	853329	1634.06514	786609	1130.449379	66720	503.615761	574397	1495.661178	278932	138.403962	74164	28.107273	54219	52.666151	84790	20.540644	36568	24.545845	19907	3.644553	9284	8.899496	176753	500.026298	295211	902.149723	102433	93.485157
Tx303	854905	1647.6336	787481	1136.039698	67424	511.593902	576000	1510.963004	278905	136.670596	73837	27.893587	55036	52.757459	84753	20.346918	36100	23.310754	19946	3.745511	9233	8.616367	177796	508.379713	296489	907.336246	101715	95.247045
Tzi8	861367	1656.47841	793085	1141.336585	68282	515.141825	581472	1517.664793	279895	138.813617	73749	27.892792	55701	53.83866	84746	20.491714	36556	24.040886	19948	3.724888	9195	8.824677	179188	512.551749	298912	908.689207	103372	96.423837
