# Supplementary material for: Combined analysis of transposable elements and structural variation in maize genomes reveals genome contraction outpaces expansion
Source: PLoS Genet. 2023 Dec 22;19(12):e1011086. doi: 10.1371/journal.pgen.1011086 (PMC10773942; doi:10.1371/journal.pgen.1011086)
Supplement: S2 Table — The coordinates for all SNP depleted regions identified in our analysis as well as their size. (CSV) [file pgen.1011086.s009.csv]

SNP_Depleted_ID	NAM_Comparison	Chr	B73_Start_Pos	B73_End_Pos	NAM_Start_Pos	NAM_End_Pos	B73_Size_Mb	NAM_Size_Mb
SNP_Depleted_B73_B97_1	B97	chr1	92100000	94150000	93735224	95785179	2.05	2.049955
SNP_Depleted_B73_B97_2	B97	chr1	101600000	103400000	103168438	104967595	1.8	1.799157
SNP_Depleted_B73_B97_3	B97	chr1	152850000	158400000	152673191	158227892	5.55	5.554701
SNP_Depleted_B73_B97_4	B97	chr1	168850000	170650000	169296598	171096563	1.8	1.799965
SNP_Depleted_B73_B97_5	B97	chr10	104850000	107900000	104037250	107132495	3.05	3.095245
SNP_Depleted_B73_B97_6	B97	chr2	91350000	105150000	91835140	105629787	13.8	13.794647
SNP_Depleted_B73_B97_7	B97	chr3	68600000	85150000	67902455	84443243	16.55	16.540788
SNP_Depleted_B73_B97_8	B97	chr3	85600000	90400000	84765116	89485481	4.8	4.720365
SNP_Depleted_B73_B97_9	B97	chr3	103100000	112900000	102415860	112229352	9.8	9.813492
SNP_Depleted_B73_B97_10	B97	chr3	113600000	133900000	112907041	133197033	20.3	20.289992
SNP_Depleted_B73_B97_11	B97	chr3	137850000	141650000	137439599	141239853	3.8	3.800254
SNP_Depleted_B73_B97_12	B97	chr3	153600000	158150000	152515246	157053727	4.55	4.538481
SNP_Depleted_B73_B97_13	B97	chr4	41100000	57650000	40649637	57187621	16.55	16.537984
SNP_Depleted_B73_B97_14	B97	chr4	58100000	60400000	57631295	59928186	2.3	2.296891
SNP_Depleted_B73_B97_15	B97	chr4	130600000	142900000	132680284	145023284	12.3	12.343
SNP_Depleted_B73_B97_16	B97	chr5	34100000	36400000	34102868	36402856	2.3	2.299988
SNP_Depleted_B73_B97_17	B97	chr5	138850000	141400000	136361655	138911657	2.55	2.550002
SNP_Depleted_B73_B97_18	B97	chr8	27850000	30400000	28276212	30826281	2.55	2.550069
SNP_Depleted_B73_B97_19	B97	chr8	77350000	79650000	76982455	79282326	2.3	2.299871
SNP_Depleted_B73_B97_20	B97	chr8	83100000	86650000	82977759	86536083	3.55	3.558324
SNP_Depleted_B73_B97_21	B97	chr8	100100000	102900000	99907539	102708802	2.8	2.801263
SNP_Depleted_B73_B97_22	B97	chr8	135100000	141900000	136809878	143609989	6.8	6.800111
SNP_Depleted_B73_CML103_23	CML103	chr10	106100000	107900000	104475652	106316695	1.8	1.841043
SNP_Depleted_B73_CML103_24	CML103	chr5	92600000	95150000	92081990	94629637	2.55	2.547647
SNP_Depleted_B73_CML103_25	CML103	chr5	95600000	104650000	95077020	104126809	9.05	9.049789
SNP_Depleted_B73_CML103_26	CML103	chr5	105100000	107900000	104636313	107437910	2.8	2.801597
SNP_Depleted_B73_CML103_27	CML103	chr5	108350000	114150000	107888221	113688042	5.8	5.799821
SNP_Depleted_B73_CML103_28	CML103	chr5	114600000	118400000	114138531	117938127	3.8	3.799596
SNP_Depleted_B73_CML103_29	CML103	chr5	118850000	123150000	118388336	122688127	4.3	4.299791
SNP_Depleted_B73_CML103_30	CML103	chr5	130600000	133650000	129811634	132859960	3.05	3.048326
SNP_Depleted_B73_CML103_31	CML103	chr6	48100000	55400000	45186242	52525096	7.3	7.338854
SNP_Depleted_B73_CML103_32	CML103	chr6	55850000	58650000	52973215	55756010	2.8	2.782795
SNP_Depleted_B73_CML103_33	CML103	chr6	59100000	66400000	56453368	63735049	7.3	7.281681
SNP_Depleted_B73_CML103_34	CML103	chr8	93350000	97150000	91786768	95577596	3.8	3.790828
SNP_Depleted_B73_CML228_35	CML228	chr2	141600000	143400000	142259219	144058995	1.8	1.799776
SNP_Depleted_B73_CML228_36	CML228	chr4	126350000	128900000	129530001	132089564	2.55	2.559563
SNP_Depleted_B73_CML228_37	CML228	chr5	113850000	117400000	117847800	121397607	3.55	3.549807
SNP_Depleted_B73_CML322_38	CML322	chr1	224100000	226150000	221743485	223793367	2.05	2.049882
SNP_Depleted_B73_CML322_39	CML322	chr2	75100000	87900000	74270657	87060748	12.8	12.790091
SNP_Depleted_B73_CML322_40	CML322	chr2	122600000	129900000	124082207	131386082	7.3	7.303875
SNP_Depleted_B73_CML322_41	CML322	chr5	24100000	26900000	22522976	25323025	2.8	2.800049
SNP_Depleted_B73_CML333_42	CML333	chr1	48850000	50650000	51140816	52902239	1.8	1.761423
SNP_Depleted_B73_CML333_43	CML333	chr4	126600000	129150000	126649855	129199886	2.55	2.550031
SNP_Depleted_B73_CML333_44	CML333	chr4	142100000	150650000	142050056	150598197	8.55	8.548141
SNP_Depleted_B73_CML333_45	CML333	chr4	191350000	198650000	192614367	199914167	7.3	7.2998
SNP_Depleted_B73_CML333_46	CML333	chr4	212350000	215150000	214075701	216875649	2.8	2.799948
SNP_Depleted_B73_CML52_47	CML52	chr4	126350000	129150000	125587049	128394313	2.8	2.807264
SNP_Depleted_B73_HP301_48	HP301	chr2	74850000	80650000	76876661	82685906	5.8	5.809245
SNP_Depleted_B73_HP301_49	HP301	chr4	204600000	206650000	206076127	208125999	2.05	2.049872
SNP_Depleted_B73_HP301_50	HP301	chr5	55350000	57650000	54968384	57256532	2.3	2.288148
SNP_Depleted_B73_HP301_51	HP301	chr6	48100000	55400000	47684012	54983844	7.3	7.299832
SNP_Depleted_B73_HP301_52	HP301	chr6	55850000	58650000	55431071	58213927	2.8	2.782856
SNP_Depleted_B73_HP301_53	HP301	chr6	59100000	66900000	58758743	66549747	7.8	7.791004
SNP_Depleted_B73_HP301_54	HP301	chr6	67350000	71650000	67009188	71308977	4.3	4.299789
SNP_Depleted_B73_HP301_55	HP301	chr7	88600000	94400000	82814597	88628287	5.8	5.81369
SNP_Depleted_B73_HP301_56	HP301	chr7	95100000	109900000	89420600	104205191	14.8	14.784591
SNP_Depleted_B73_HP301_57	HP301	chr7	123350000	125400000	117053208	119103247	2.05	2.050039
SNP_Depleted_B73_HP301_58	HP301	chr8	89850000	92900000	86670284	89719936	3.05	3.049652
SNP_Depleted_B73_HP301_59	HP301	chr8	109100000	112150000	106087555	109138814	3.05	3.051259
SNP_Depleted_B73_HP301_60	HP301	chr9	118600000	120400000	119342041	121143665	1.8	1.801624
SNP_Depleted_B73_Il14H_61	Il14H	chr6	65100000	66900000	57192036	58991954	1.8	1.799918
SNP_Depleted_B73_Ki11_62	Ki11	chr10	105350000	107900000	106222633	108830098	2.55	2.607465
SNP_Depleted_B73_Ki11_63	Ki11	chr4	41850000	43650000	41500194	43299072	1.8	1.798878
SNP_Depleted_B73_Ki11_64	Ki11	chr4	132100000	134900000	133318089	136112854	2.8	2.794765
SNP_Depleted_B73_Ki11_65	Ki11	chr5	21600000	23400000	20706028	22506126	1.8	1.800098
SNP_Depleted_B73_Ki3_66	Ki3	chr1	118350000	121150000	119044615	121840100	2.8	2.795485
SNP_Depleted_B73_Ki3_67	Ki3	chr2	141600000	145400000	141637005	145436740	3.8	3.799735
SNP_Depleted_B73_Ki3_68	Ki3	chr5	114600000	117650000	117455205	120516410	3.05	3.061205
SNP_Depleted_B73_Ky21_69	Ky21	chr1	160350000	163650000	163575523	166867760	3.3	3.292237
SNP_Depleted_B73_Ky21_70	Ky21	chr10	27350000	35650000	28344928	36633615	8.3	8.288687
SNP_Depleted_B73_Ky21_71	Ky21	chr10	36100000	49150000	37083767	50156651	13.05	13.072884
SNP_Depleted_B73_Ky21_72	Ky21	chr10	49600000	52400000	50605775	53402206	2.8	2.796431
SNP_Depleted_B73_Ky21_73	Ky21	chr10	52850000	71900000	53858980	72917962	19.05	19.058982
SNP_Depleted_B73_Ky21_74	Ky21	chr10	120350000	122900000	120255671	122806135	2.55	2.550464
SNP_Depleted_B73_Ky21_75	Ky21	chr2	60350000	62650000	61764794	64065111	2.3	2.300317
SNP_Depleted_B73_Ky21_76	Ky21	chr2	116350000	122150000	119351442	125151223	5.8	5.799781
SNP_Depleted_B73_Ky21_77	Ky21	chr2	140600000	143400000	144183405	147005704	2.8	2.822299
SNP_Depleted_B73_Ky21_78	Ky21	chr2	159350000	162150000	161790148	164608230	2.8	2.818082
SNP_Depleted_B73_Ky21_79	Ky21	chr3	66350000	75650000	67144856	76421878	9.3	9.277022
SNP_Depleted_B73_Ky21_80	Ky21	chr3	76100000	78650000	76857733	79407528	2.55	2.549795
SNP_Depleted_B73_Ky21_81	Ky21	chr3	79100000	83650000	79763284	84303011	4.55	4.539727
SNP_Depleted_B73_Ky21_82	Ky21	chr3	84100000	107150000	84756583	107724781	23.05	22.968198
SNP_Depleted_B73_Ky21_83	Ky21	chr3	131100000	132900000	131717961	133516078	1.8	1.798117
SNP_Depleted_B73_Ky21_84	Ky21	chr4	41850000	44150000	43442100	45769236	2.3	2.327136
SNP_Depleted_B73_Ky21_85	Ky21	chr4	47600000	58650000	48950984	60012034	11.05	11.06105
SNP_Depleted_B73_Ky21_86	Ky21	chr4	132100000	134900000	134920919	137715294	2.8	2.794375
SNP_Depleted_B73_Ky21_87	Ky21	chr4	219350000	222400000	220738659	223791866	3.05	3.053207
SNP_Depleted_B73_Ky21_88	Ky21	chr5	41600000	43650000	42059145	44109190	2.05	2.050045
SNP_Depleted_B73_Ky21_89	Ky21	chr6	47850000	55400000	42435955	49985478	7.55	7.549523
SNP_Depleted_B73_Ky21_90	Ky21	chr6	55850000	58650000	50438210	53221378	2.8	2.783168
SNP_Depleted_B73_Ky21_91	Ky21	chr6	59100000	66400000	53858252	61149468	7.3	7.291216
SNP_Depleted_B73_Ky21_92	Ky21	chr7	42850000	48650000	42539344	48331410	5.8	5.792066
SNP_Depleted_B73_Ky21_93	Ky21	chr7	49100000	55900000	48781649	55578685	6.8	6.797036
SNP_Depleted_B73_Ky21_94	Ky21	chr7	60850000	82650000	58650104	80454791	21.8	21.804687
SNP_Depleted_B73_Ky21_95	Ky21	chr8	133100000	136400000	129419663	132705762	3.3	3.286099
SNP_Depleted_B73_M162W_96	M162W	chr1	117600000	121650000	118036853	122109942	4.05	4.073089
SNP_Depleted_B73_M162W_97	M162W	chr1	145850000	150400000	145374688	149924592	4.55	4.549904
SNP_Depleted_B73_M162W_98	M162W	chr1	156100000	158400000	155518351	157820376	2.3	2.302025
SNP_Depleted_B73_M162W_99	M162W	chr1	268850000	271900000	267564849	270614333	3.05	3.049484
SNP_Depleted_B73_M162W_100	M162W	chr3	135600000	137650000	136447317	138497125	2.05	2.049808
SNP_Depleted_B73_M162W_101	M162W	chr4	172600000	174650000	176116724	178166694	2.05	2.04997
SNP_Depleted_B73_M162W_102	M162W	chr4	208850000	210900000	211807827	213853952	2.05	2.046125
SNP_Depleted_B73_M162W_103	M162W	chr5	51100000	52900000	50896354	52725984	1.8	1.82963
SNP_Depleted_B73_M162W_104	M162W	chr5	78600000	82150000	77230892	80789117	3.55	3.558225
SNP_Depleted_B73_M162W_105	M162W	chr8	67850000	70900000	65580291	68646628	3.05	3.066337
SNP_Depleted_B73_M37W_106	M37W	chr10	90600000	92650000	91611951	93661645	2.05	2.049694
SNP_Depleted_B73_M37W_107	M37W	chr10	104850000	107900000	106569544	109618394	3.05	3.04885
SNP_Depleted_B73_M37W_108	M37W	chr2	113100000	115900000	114366263	117177271	2.8	2.811008
SNP_Depleted_B73_M37W_109	M37W	chr3	50850000	54650000	52625563	56416630	3.8	3.791067
SNP_Depleted_B73_M37W_110	M37W	chr4	44600000	58650000	45974552	60056785	14.05	14.082233
SNP_Depleted_B73_M37W_111	M37W	chr5	65850000	67650000	66381176	68185378	1.8	1.804202
SNP_Depleted_B73_M37W_112	M37W	chr6	48100000	53900000	52199449	58029675	5.8	5.830226
SNP_Depleted_B73_Mo18W_113	Mo18W	chr1	124350000	136900000	123520085	136056279	12.55	12.536194
SNP_Depleted_B73_Mo18W_114	Mo18W	chr1	138350000	144400000	137252296	143315309	6.05	6.063013
SNP_Depleted_B73_Mo18W_115	Mo18W	chr10	16100000	24900000	14857528	23648426	8.8	8.790898
SNP_Depleted_B73_Mo18W_116	Mo18W	chr10	72600000	74900000	69710213	72004746	2.3	2.294533
SNP_Depleted_B73_Mo18W_117	Mo18W	chr3	50100000	54650000	52078099	56619017	4.55	4.540918
SNP_Depleted_B73_Mo18W_118	Mo18W	chr8	67350000	70900000	66028874	69578782	3.55	3.549908
SNP_Depleted_B73_Ms71_119	Ms71	chr1	75350000	77900000	75936824	78486727	2.55	2.549903
SNP_Depleted_B73_Ms71_120	Ms71	chr1	170850000	177150000	170739544	177021380	6.3	6.281836
SNP_Depleted_B73_Ms71_121	Ms71	chr10	104850000	107900000	102792928	105930518	3.05	3.13759
SNP_Depleted_B73_Ms71_122	Ms71	chr2	71100000	74150000	71346914	74408697	3.05	3.061783
SNP_Depleted_B73_Ms71_123	Ms71	chr2	153850000	156900000	153719420	156769525	3.05	3.050105
SNP_Depleted_B73_Ms71_124	Ms71	chr3	11100000	13400000	11854220	14154009	2.3	2.299789
SNP_Depleted_B73_Ms71_125	Ms71	chr3	68600000	75650000	68778863	75834307	7.05	7.055444
SNP_Depleted_B73_Ms71_126	Ms71	chr3	76100000	101650000	76270165	101746617	25.55	25.476452
SNP_Depleted_B73_Ms71_127	Ms71	chr3	221100000	226900000	223696068	229489876	5.8	5.793808
SNP_Depleted_B73_Ms71_128	Ms71	chr4	132100000	135150000	131842117	134886157	3.05	3.04404
SNP_Depleted_B73_Ms71_129	Ms71	chr4	152850000	155900000	152384534	155434217	3.05	3.049683
SNP_Depleted_B73_Ms71_130	Ms71	chr4	234100000	243400000	234860272	244158132	9.3	9.29786
SNP_Depleted_B73_Ms71_131	Ms71	chr5	41100000	43150000	41919545	43969520	2.05	2.049975
SNP_Depleted_B73_Ms71_132	Ms71	chr5	65350000	71150000	65539273	71346410	5.8	5.807137
SNP_Depleted_B73_Ms71_133	Ms71	chr6	65100000	66900000	57905160	59705026	1.8	1.799866
SNP_Depleted_B73_Ms71_134	Ms71	chr6	128850000	133900000	126154146	131204078	5.05	5.049932
SNP_Depleted_B73_Ms71_135	Ms71	chr6	152100000	154900000	150251858	153051654	2.8	2.799796
SNP_Depleted_B73_Ms71_136	Ms71	chr7	122100000	125150000	120532516	123580516	3.05	3.048
SNP_Depleted_B73_Ms71_137	Ms71	chr8	89850000	94400000	85971895	90525186	4.55	4.553291
SNP_Depleted_B73_Ms71_138	Ms71	chr8	104350000	106650000	100285686	102585652	2.3	2.299966
SNP_Depleted_B73_Ms71_139	Ms71	chr9	127850000	130150000	128447271	130747124	2.3	2.299853
SNP_Depleted_B73_NC358_140	NC358	chr5	95600000	104650000	93917791	103002682	9.05	9.084891
SNP_Depleted_B73_NC358_141	NC358	chr5	105100000	107150000	103489877	105561029	2.05	2.071152
SNP_Depleted_B73_NC358_142	NC358	chr5	107600000	112400000	106012499	110822987	4.8	4.810488
SNP_Depleted_B73_NC358_143	NC358	chr5	112850000	118650000	111272834	117072494	5.8	5.79966
SNP_Depleted_B73_NC358_144	NC358	chr5	119100000	121650000	117403032	119952999	2.55	2.549967
SNP_Depleted_B73_Oh43_145	Oh43	chr1	101600000	103400000	102003137	103802270	1.8	1.799133
SNP_Depleted_B73_Oh43_146	Oh43	chr1	174850000	176650000	173629290	175428812	1.8	1.799522
SNP_Depleted_B73_Oh43_147	Oh43	chr10	72850000	74900000	71998392	74043071	2.05	2.044679
SNP_Depleted_B73_Oh43_148	Oh43	chr10	78850000	80900000	78564468	80614613	2.05	2.050145
SNP_Depleted_B73_Oh43_149	Oh43	chr10	104850000	107900000	104972665	108003758	3.05	3.031093
SNP_Depleted_B73_Oh43_150	Oh43	chr2	32850000	35150000	34903483	37202928	2.3	2.299445
SNP_Depleted_B73_Oh43_151	Oh43	chr4	44600000	59400000	44739107	59607709	14.8	14.868602
SNP_Depleted_B73_Oh43_152	Oh43	chr4	219350000	221900000	223436632	225989833	2.55	2.553201
SNP_Depleted_B73_Oh43_153	Oh43	chr5	42100000	43900000	41396480	43196508	1.8	1.800028
SNP_Depleted_B73_Oh43_154	Oh43	chr5	48850000	50650000	48238095	50037859	1.8	1.799764
SNP_Depleted_B73_Oh43_155	Oh43	chr5	67100000	70150000	66301639	69360773	3.05	3.059134
SNP_Depleted_B73_Oh43_156	Oh43	chr5	102350000	107900000	101975522	107595464	5.55	5.619942
SNP_Depleted_B73_Oh43_157	Oh43	chr5	108350000	111900000	108045775	111605210	3.55	3.559435
SNP_Depleted_B73_Oh43_158	Oh43	chr5	112350000	123150000	112055247	122854487	10.8	10.79924
SNP_Depleted_B73_Oh43_159	Oh43	chr5	155100000	158150000	154391922	157442118	3.05	3.050196
SNP_Depleted_B73_Oh43_160	Oh43	chr6	47850000	50150000	39075984	41375908	2.3	2.299924
SNP_Depleted_B73_Oh43_161	Oh43	chr6	50600000	53650000	41767663	44817290	3.05	3.049627
SNP_Depleted_B73_Oh43_162	Oh43	chr6	113100000	115650000	102894581	105444524	2.55	2.549943
SNP_Depleted_B73_Oh43_163	Oh43	chr6	116600000	119400000	106371407	109162012	2.8	2.790605
SNP_Depleted_B73_Oh43_164	Oh43	chr7	114350000	117400000	109489475	112581900	3.05	3.092425
SNP_Depleted_B73_Oh43_165	Oh43	chr8	67850000	73650000	66730438	72748658	5.8	6.01822
SNP_Depleted_B73_Oh43_166	Oh43	chr8	89850000	91650000	88809639	90609190	1.8	1.799551
SNP_Depleted_B73_Oh43_167	Oh43	chr8	109100000	112150000	107365306	110415053	3.05	3.049747
SNP_Depleted_B73_Oh43_168	Oh43	chr8	121350000	123900000	120799586	123349539	2.55	2.549953
SNP_Depleted_B73_Oh43_169	Oh43	chr8	124350000	142900000	123799172	142334353	18.55	18.535181
SNP_Depleted_B73_Oh7B_170	Oh7B	chr1	101600000	103650000	102529812	104578640	2.05	2.048828
SNP_Depleted_B73_Oh7B_171	Oh7B	chr1	174600000	176650000	173812785	175871242	2.05	2.058457
SNP_Depleted_B73_Oh7B_172	Oh7B	chr1	222850000	225400000	220033543	222583515	2.55	2.549972
SNP_Depleted_B73_Oh7B_173	Oh7B	chr2	57100000	59900000	55412459	58212355	2.8	2.799896
SNP_Depleted_B73_Oh7B_174	Oh7B	chr2	88600000	90650000	87433998	89483981	2.05	2.049983
SNP_Depleted_B73_Oh7B_175	Oh7B	chr2	141600000	143400000	141649786	143449786	1.8	1.8
SNP_Depleted_B73_Oh7B_176	Oh7B	chr2	162100000	164400000	161275024	163562444	2.3	2.28742
SNP_Depleted_B73_Oh7B_177	Oh7B	chr2	168350000	172900000	167485561	172035231	4.55	4.54967
SNP_Depleted_B73_Oh7B_178	Oh7B	chr3	26600000	29900000	26984413	30277539	3.3	3.293126
SNP_Depleted_B73_Oh7B_179	Oh7B	chr3	50100000	54650000	51751889	56292977	4.55	4.541088
SNP_Depleted_B73_Oh7B_180	Oh7B	chr3	59600000	67400000	61949540	69755158	7.8	7.805618
SNP_Depleted_B73_Oh7B_181	Oh7B	chr3	67850000	70150000	70217956	72517826	2.3	2.29987
SNP_Depleted_B73_Oh7B_182	Oh7B	chr3	140350000	142900000	144464218	147014086	2.55	2.549868
SNP_Depleted_B73_Oh7B_183	Oh7B	chr3	208100000	210400000	209510529	211830704	2.3	2.320175
SNP_Depleted_B73_Oh7B_184	Oh7B	chr4	17850000	20400000	16493025	19043122	2.55	2.550097
SNP_Depleted_B73_Oh7B_185	Oh7B	chr4	69100000	76400000	66944507	74241338	7.3	7.296831
SNP_Depleted_B73_Oh7B_186	Oh7B	chr4	157100000	161400000	156781955	161071058	4.3	4.289103
SNP_Depleted_B73_Oh7B_187	Oh7B	chr4	213350000	215400000	213504018	215549150	2.05	2.045132
SNP_Depleted_B73_Oh7B_188	Oh7B	chr5	68100000	71150000	66776367	69829584	3.05	3.053217
SNP_Depleted_B73_Oh7B_189	Oh7B	chr6	67350000	71650000	67720324	72020240	4.3	4.299916
SNP_Depleted_B73_Oh7B_190	Oh7B	chr6	110600000	112400000	109199443	110999410	1.8	1.799967
SNP_Depleted_B73_Oh7B_191	Oh7B	chr8	27850000	31400000	28230290	31780224	3.55	3.549934
SNP_Depleted_B73_Oh7B_192	Oh7B	chr8	32600000	49400000	33117762	49923706	16.8	16.805944
SNP_Depleted_B73_Oh7B_193	Oh7B	chr8	49850000	70900000	50376253	71395961	21.05	21.019708
SNP_Depleted_B73_Oh7B_194	Oh7B	chr8	89850000	96900000	89914377	96955079	7.05	7.040702
SNP_Depleted_B73_Oh7B_195	Oh7B	chr9	35850000	39900000	76528507	80580771	4.05	4.052264
SNP_Depleted_B73_Oh7B_196	Oh7B	chr9	40350000	47900000	81012365	88550556	7.55	7.538191
SNP_Depleted_B73_Oh7B_197	Oh7B	chr9	48350000	58900000	88917555	99445927	10.55	10.528372
SNP_Depleted_B73_Oh7B_198	Oh7B	chr9	60850000	63650000	101268427	104068355	2.8	2.799928
SNP_Depleted_B73_Oh7B_199	Oh7B	chr9	64350000	76900000	104769484	117300153	12.55	12.530669
SNP_Depleted_B73_Oh7B_200	Oh7B	chr9	78350000	81400000	118774714	121835743	3.05	3.061029
SNP_Depleted_B73_P39_201	P39	chr1	106100000	107900000	104390300	106192018	1.8	1.801718
SNP_Depleted_B73_P39_202	P39	chr9	91850000	93650000	89831810	91633203	1.8	1.801393
SNP_Depleted_B73_Tx303_203	Tx303	chr2	32850000	34900000	33634625	35684592	2.05	2.049967
SNP_Depleted_B73_Tx303_204	Tx303	chr3	26350000	28400000	28240646	30284551	2.05	2.043905
SNP_Depleted_B73_Tx303_205	Tx303	chr3	55100000	68400000	58165888	71476886	13.3	13.310998
SNP_Depleted_B73_Tx303_206	Tx303	chr5	41600000	43650000	41782631	43832677	2.05	2.050046
SNP_Depleted_B73_Tx303_207	Tx303	chr5	48850000	50650000	48784342	50584440	1.8	1.800098
SNP_Depleted_B73_Tx303_208	Tx303	chr5	67350000	70900000	67180402	70739212	3.55	3.55881
SNP_Depleted_B73_Tx303_209	Tx303	chr9	123100000	125150000	125833765	127878287	2.05	2.044522
SNP_Depleted_B73_Tzi8_210	Tzi8	chr2	149600000	152900000	152117560	155423579	3.3	3.306019
SNP_Depleted_B73_Tzi8_211	Tzi8	chr4	41850000	43650000	42525485	44324376	1.8	1.798891
SNP_Depleted_B73_Tzi8_212	Tzi8	chr4	138600000	140400000	142250403	144050352	1.8	1.799949
SNP_Depleted_B73_Tzi8_213	Tzi8	chr5	173350000	175150000	171915920	173732132	1.8	1.816212
