# Supplementary material for: Combined analysis of transposable elements and structural variation in maize genomes reveals genome contraction outpaces expansion
Source: PLoS Genet. 2023 Dec 22;19(12):e1011086. doi: 10.1371/journal.pgen.1011086 (PMC10773942; doi:10.1371/journal.pgen.1011086)
Supplement: S4 Table — AnchorWave alignments were parsed into either alignable, structural variant, or unalignable sequence. These were intersected with TE annotations, syntenic genes, non-syntenic genes, and the remaining genome to discern the median contribution of these features to the three AnchorWave categories across our 25 pairwise alignments. (CSV) [file pgen.1011086.s011.csv]

B73 AW Category	Median Total Mb	Median TE Sequence Mb	Median Syntenic Mb	Median NonSyntenic Mb	Median Other Mb
Alignable	1278.685	932.616	97.152	48.583	201.615
SV Sequence in B73	788.016	670.523	12.841	17.081	87.042
Unalignable	68.776	55.379	0.645	1.315	12.18
